# Supplementary material for: An efficient hybrid reliability analysis method with application to the harmonic drive
Source: PLoS One. 2025 Aug 21;20(8):e0330569. doi: 10.1371/journal.pone.0330569 (PMC12370128; doi:10.1371/journal.pone.0330569)
Supplement: S1 File — (CSV) [file pone.0330569.s001.csv]

x1	y1	x2	y2	x3	y3	x4	y4	x5	y5	x6	y6			x7	y7		x8	y8		x9	y9	0.02072	0.02173	0.02259	0.02368	0.02449	0.0255	0.02644	0.02766	0.02863	0.02984	0.03087	0.03195	0.03324	0.03454	0.03589	0.03705	0.03843	0.03987	0.04116	0.04263	0.04416	0.04554	0.04698	0.04879	0.05044	0.05239	0.05408	0.05583
1.45	0.0199	30	0.0204	9000	0.175	1.45	0.0199	30	0.0203	9000	0.1748			1.45	0.02015	86	9000	0.17543	22	30	0.02072
1.451	0.0207	30.01	0.0212	9003.5	0.1762	1.451	0.0208	30.01	0.0211	9003.5	0.1757			1.455	0.02418	102	9017.5	0.18119	20	30.01	0.02173
1.452	0.0215	30.02	0.0221	9007	0.1774	1.452	0.0214	30.02	0.0219	9007	0.1771			1.46	0.02918	92	9035	0.18686	20	30.02	0.02259
1.453	0.0223	30.03	0.023	9010.5	0.1786	1.453	0.0223	30.03	0.0227	9010.5	0.1786			1.465	0.03425	80	9052.5	0.19326	20	30.03	0.02368
1.454	0.0231	30.04	0.0239	9014	0.1798	1.454	0.023	30.04	0.0235	9014	0.1794			1.47	0.04113	86	9070	0.19951	20	30.04	0.02449
1.455	0.024	30.05	0.0249	9017.5	0.181	1.455	0.024	30.05	0.0246	9017.5	0.1804			1.475	0.04863	86	9087.5	0.2064	20	30.05	0.0255
1.456	0.0249	30.06	0.0258	9021	0.1822	1.456	0.025	30.06	0.0255	9021	0.1822			1.48	0.05556	56	9105	0.2127	20	30.06	0.02644
1.457	0.0258	30.07	0.0269	9024.5	0.1834	1.457	0.0257	30.07	0.0268	9024.5	0.1835			1.485	0.06535	78	9122.5	0.21919	20	30.07	0.02766
1.458	0.0267	30.08	0.0279	9028	0.1846	1.458	0.0266	30.08	0.0275	9028	0.184			1.49	0.0752	66	9140	0.22623	20	30.08	0.02863
1.459	0.0277	30.09	0.029	9031.5	0.1858	1.459	0.0275	30.09	0.0288	9031.5	0.1856			1.495	0.08855	74	9157.5	0.23265	20	30.09	0.02984
1.46	0.0287	30.1	0.0301	9035	0.187	1.46	0.0286	30.1	0.0299	9035	0.1867			1.5	0.10101	60	9175	0.23987	22	30.1	0.03087
1.461	0.0297	30.11	0.0313	9038.5	0.1883	1.461	0.0301	30.11	0.031	9038.5	0.1887			1.505	0.11471	76	9192.5	0.24724	20	30.11	0.03195
1.462	0.0308	30.12	0.0325	9042	0.1895	1.462	0.0309	30.12	0.0323	9042	0.1889			1.51	0.12801	76	9210	0.25454	20	30.12	0.03324
1.463	0.0319	30.13	0.0337	9045.5	0.1908	1.463	0.0322	30.13	0.0331	9045.5	0.1917			1.515	0.1447	56	9227.5	0.26203	20	30.13	0.03454
1.464	0.033	30.14	0.035	9049	0.192	1.464	0.033	30.14	0.0347	9049	0.1922			1.52	0.16308	62	9245	0.26863	20	30.14	0.03589
1.465	0.0342	30.15	0.0363	9052.5	0.1932	1.465	0.0342	30.15	0.036	9052.5	0.1935			1.525	0.18139	66	9262.5	0.27608	20	30.15	0.03705
1.466	0.0353	30.16	0.0376	9056	0.1945	1.466	0.0351	30.16	0.0375	9056	0.1943			1.53	0.20066	66	9280	0.28388	22	30.16	0.03843
1.467	0.0366	30.17	0.039	9059.5	0.1958	1.467	0.0364	30.17	0.0385	9059.5	0.1963			1.535	0.2202	48	9297.5	0.29204	20	30.17	0.03987
1.468	0.0378	30.18	0.0404	9063	0.197	1.468	0.0381	30.18	0.0401	9063	0.1974			1.54	0.24566	54	9315	0.29969	22	30.18	0.04116
1.469	0.0391	30.19	0.0419	9066.5	0.1983	1.469	0.0392	30.19	0.0414	9066.5	0.1986			1.545	0.26837	66	9332.5	0.30796	20	30.19	0.04263
1.47	0.0404	30.2	0.0434	9070	0.1996	1.47	0.0409	30.2	0.0428	9070	0.1993			1.55	0.2934	62	9350	0.31557	20	30.2	0.04416
1.471	0.0418	30.21	0.045	9073.5	0.2008	1.471	0.0418	30.21	0.0446	9073.5	0.2005									30.21	0.04554
1.472	0.0432	30.22	0.0466	9077	0.2021	1.472	0.0434	30.22	0.0462	9077	0.2022									30.22	0.04698
1.473	0.0446	30.23	0.0482	9080.5	0.2034	1.473	0.0449	30.23	0.0479	9080.5	0.2033									30.23	0.04879
1.474	0.046	30.24	0.0499	9084	0.2047	1.474	0.0464	30.24	0.0498	9084	0.2041									30.24	0.05044
1.475	0.0475	30.25	0.0516	9087.5	0.206	1.475	0.048	30.25	0.051	9087.5	0.2054									30.25	0.05239
1.476	0.0491	30.26	0.0534	9091	0.2073	1.476	0.0489	30.26	0.0531	9091	0.2078									30.26	0.05408
1.477	0.0507	30.27	0.0552	9094.5	0.2086	1.477	0.0506	30.27	0.0549	9094.5	0.2092									30.27	0.05583
1.478	0.0523	30.28	0.0571	9098	0.2099	1.478	0.0524	30.28	0.0563	9098	0.2101									30.28	0.05766
1.479	0.0539	30.29	0.059	9101.5	0.2112	1.479	0.0541	30.29	0.059	9101.5	0.2109									30.29	0.05955
1.48	0.0556	30.3	0.061	9105	0.2125	1.48	0.0557	30.3	0.0603	9105	0.2117									30.3	0.06149
1.481	0.0574	30.31	0.063	9108.5	0.2138	1.481	0.0573	30.31	0.0627	9108.5	0.213									30.31	0.06353
1.482	0.0591	30.32	0.0651	9112	0.2152	1.482	0.0593	30.32	0.0646	9112	0.2155									30.32	0.0651
1.483	0.0609	30.33	0.0672	9115.5	0.2165	1.483	0.0613	30.33	0.067	9115.5	0.2165									30.33	0.06716
1.484	0.0628	30.34	0.0694	9119	0.2178	1.484	0.0634	30.34	0.0684	9119	0.2177									30.34	0.06948
1.485	0.0647	30.35	0.0716	9122.5	0.2192	1.485	0.0646	30.35	0.071	9122.5	0.2182									30.35	0.07152
1.486	0.0667	30.36	0.0739	9126	0.2205	1.486	0.067	30.36	0.0733	9126	0.2207									30.36	0.07395
1.487	0.0686	30.37	0.0763	9129.5	0.2218	1.487	0.0688	30.37	0.0756	9129.5	0.2218									30.37	0.07642
1.488	0.0707	30.38	0.0787	9133	0.2232	1.488	0.0714	30.38	0.0782	9133	0.2229									30.38	0.07854
1.489	0.0728	30.39	0.0811	9136.5	0.2245	1.489	0.0728	30.39	0.0804	9136.5	0.2241									30.39	0.08099
1.49	0.0749	30.4	0.0836	9140	0.2259	1.49	0.0752	30.4	0.0826	9140	0.2259									30.4	0.08363
1.491	0.077	30.41	0.0862	9143.5	0.2273	1.491	0.0772	30.41	0.0856	9143.5	0.228									30.41	0.08639
1.492	0.0793	30.42	0.0888	9147	0.2286	1.492	0.0788	30.42	0.0878	9147	0.2289									30.42	0.08886
1.493	0.0815	30.43	0.0915	9150.5	0.23	1.493	0.0817	30.43	0.0913	9150.5	0.2297									30.43	0.09148
1.494	0.0838	30.44	0.0942	9154	0.2314	1.494	0.0839	30.44	0.0935	9154	0.2319									30.44	0.09431
1.495	0.0862	30.45	0.097	9157.5	0.2328	1.495	0.0861	30.45	0.0971	9157.5	0.2322									30.45	0.09721
1.496	0.0886	30.46	0.0999	9161	0.2341	1.496	0.0889	30.46	0.0994	9161	0.2345									30.46	0.10006
1.497	0.091	30.47	0.1028	9164.5	0.2355	1.497	0.091	30.47	0.102	9164.5	0.2351									30.47	0.10269
1.498	0.0935	30.48	0.1058	9168	0.2369	1.498	0.0937	30.48	0.1056	9168	0.2374									30.48	0.10547
1.499	0.0961	30.49	0.1088	9171.5	0.2383	1.499	0.0963	30.49	0.1083	9171.5	0.2386									30.49	0.10875
1.5	0.0987	30.5	0.1119	9175	0.2397	1.5	0.0988	30.5	0.1117	9175	0.2396									30.5	0.11148
1.501	0.1013	30.51	0.1151	9178.5	0.2411	1.501	0.1017	30.51	0.1148	9178.5	0.2409									30.51	0.11485
1.502	0.104	30.52	0.1183	9182	0.2425	1.502	0.1043	30.52	0.1175	9182	0.2425									30.52	0.11815
1.503	0.1068	30.53	0.1216	9185.5	0.2439	1.503	0.1068	30.53	0.1211	9185.5	0.244									30.53	0.12127
1.504	0.1096	30.54	0.1249	9189	0.2453	1.504	0.1102	30.54	0.1243	9189	0.2456									30.54	0.12488
1.505	0.1124	30.55	0.1283	9192.5	0.2468	1.505	0.1125	30.55	0.127	9192.5	0.2471									30.55	0.12762
1.506	0.1153	30.56	0.1318	9196	0.2482	1.506	0.1154	30.56	0.1313	9196	0.2482									30.56	0.13074
1.507	0.1182	30.57	0.1353	9199.5	0.2496	1.507	0.1187	30.57	0.1344	9199.5	0.2505									30.57	0.13492
1.508	0.1212	30.58	0.1389	9203	0.251	1.508	0.1219	30.58	0.1388	9203	0.2512									30.58	0.1381
1.509	0.1243	30.59	0.1426	9206.5	0.2525	1.509	0.1239	30.59	0.1421	9206.5	0.2523									30.59	0.14158
1.51	0.1274	30.6	0.1463	9210	0.2539	1.51	0.1276	30.6	0.1453	9210	0.2543									30.6	0.14532
1.511	0.1305	30.61	0.1501	9213.5	0.2554	1.511	0.1312	30.61	0.1493	9213.5	0.2563									30.61	0.14911
1.512	0.1337	30.62	0.154	9217	0.2568	1.512	0.1342	30.62	0.1533	9217	0.2568									30.62	0.15326
1.513	0.137	30.63	0.1579	9220.5	0.2582	1.513	0.1373	30.63	0.1565	9220.5	0.2587									30.63	0.15662
1.514	0.1403	30.64	0.1619	9224	0.2597	1.514	0.1407	30.64	0.161	9224	0.2599									30.64	0.16062
1.515	0.1437	30.65	0.1659	9227.5	0.2612	1.515	0.144	30.65	0.1649	9227.5	0.2614									30.65	0.16497
1.516	0.1471	30.66	0.17	9231	0.2626	1.516	0.1478	30.66	0.1687	9231	0.2626									30.66	0.1691
1.517	0.1505	30.67	0.1742	9234.5	0.2641	1.517	0.1511	30.67	0.1726	9234.5	0.2637									30.67	0.1732
1.518	0.154	30.68	0.1784	9238	0.2656	1.518	0.1543	30.68	0.1777	9238	0.2654									30.68	0.17725
1.519	0.1576	30.69	0.1827	9241.5	0.267	1.519	0.1583	30.69	0.1822	9241.5	0.2664									30.69	0.18102
1.52	0.1612	30.7	0.1871	9245	0.2685	1.52	0.1611	30.7	0.1859	9245	0.2689									30.7	0.18514
1.521	0.1649	30.71	0.1915	9248.5	0.27	1.521	0.165	30.71	0.1903	9248.5	0.2691									30.71	0.18919
1.522	0.1686	30.72	0.196	9252	0.2715	1.522	0.1693	30.72	0.1952	9252	0.2713									30.72	0.193
1.523	0.1724	30.73	0.2005	9255.5	0.2729	1.523	0.1722	30.73	0.1995	9255.5	0.2733									30.73	0.19849
1.524	0.1762	30.74	0.2051	9259	0.2744	1.524	0.1768	30.74	0.2038	9259	0.2744									30.74	0.20321
1.525	0.1801	30.75	0.2098	9262.5	0.2759	1.525	0.1805	30.75	0.2084	9262.5	0.2756									30.75	0.2077
1.526	0.184	30.76	0.2145	9266	0.2774	1.526	0.1844	30.76	0.2137	9266	0.2766									30.76	0.21303
1.527	0.188	30.77	0.2193	9269.5	0.2789	1.527	0.1886	30.77	0.218	9269.5	0.2784									30.77	0.21691
1.528	0.192	30.78	0.2241	9273	0.2804	1.528	0.1928	30.78	0.223	9273	0.2803									30.78	0.22214
1.529	0.1961	30.79	0.229	9276.5	0.2819	1.529	0.1965	30.79	0.2275	9276.5	0.2822									30.79	0.22749
1.53	0.2002	30.8	0.234	9280	0.2834	1.53	0.2014	30.8	0.2326	9280	0.2847									30.8	0.23231
1.531	0.2044	30.81	0.239	9283.5	0.285	1.531	0.2054	30.81	0.2386	9283.5	0.2847									30.81	0.23771
1.532	0.2086	30.82	0.244	9287	0.2865	1.532	0.2092	30.82	0.2435	9287	0.2867									30.82	0.24217
1.533	0.2128	30.83	0.2492	9290.5	0.288	1.533	0.2129	30.83	0.248	9290.5	0.288									30.83	0.2473
1.534	0.2172	30.84	0.2543	9294	0.2895	1.534	0.218	30.84	0.2531	9294	0.2896									30.84	0.25255
1.535	0.2215	30.85	0.2596	9297.5	0.291	1.535	0.2223	30.85	0.2579	9297.5	0.2918									30.85	0.25813
1.536	0.2259	30.86	0.2649	9301	0.2926	1.536	0.2263	30.86	0.2637	9301	0.2926									30.86	0.26274
1.537	0.2304	30.87	0.2702	9304.5	0.2941	1.537	0.2309	30.87	0.2687	9304.5	0.2943									30.87	0.26792
1.538	0.2349	30.88	0.2756	9308	0.2956	1.538	0.2361	30.88	0.2742	9308	0.295									30.88	0.27368
1.539	0.2394	30.89	0.281	9311.5	0.2972	1.539	0.2405	30.89	0.2799	9311.5	0.2967									30.89	0.27946
1.54	0.244	30.9	0.2865	9315	0.2987	1.54	0.244	30.9	0.2851	9315	0.2982									30.9	0.28464
1.541	0.2487	30.91	0.2921	9318.5	0.3003	1.541	0.2496	30.91	0.2902	9318.5	0.2996									30.91	0.2899
1.542	0.2533	30.92	0.2977	9322	0.3018	1.542	0.2542	30.92	0.2972	9322	0.3015									30.92	0.29576
1.543	0.2581	30.93	0.3033	9325.5	0.3034	1.543	0.2583	30.93	0.301	9325.5	0.3036									30.93	0.30154
1.544	0.2628	30.94	0.309	9329	0.3049	1.544	0.2628	30.94	0.3065	9329	0.3044									30.94	0.30703
1.545	0.2676	30.95	0.3147	9332.5	0.3065	1.545	0.2673	30.95	0.3133	9332.5	0.3063									30.95	0.3125
1.546	0.2725	30.96	0.3205	9336	0.308	1.546	0.2731	30.96	0.3188	9336	0.307									30.96	0.31897
1.547	0.2774	30.97	0.3263	9339.5	0.3096	1.547	0.2785	30.97	0.3251	9339.5	0.309									30.97	0.3241
1.548	0.2823	30.98	0.3321	9343	0.3112	1.548	0.2827	30.98	0.331	9343	0.3102									30.98	0.33019
1.549	0.2873	30.99	0.338	9346.5	0.3127	1.549	0.289	30.99	0.3368	9346.5	0.3127									30.99	0.33572
1.55	0.2923	31	0.3439	9350	0.3143	1.55	0.2928	31	0.3423	9350	0.3144									31	0.34103
					4.35803	4.28981
[truncated: 73 more columns]
